# Supplementary material for: Exploring the Impact of Altitude on Bacterial Communities in Informally Produced Artisanal Colonial Cheeses: Insights from 16S rRNA Gene Sequencing
Source: Microorganisms. 2025 May 13;13(5):1116. doi: 10.3390/microorganisms13051116 (PMC12114159; doi:10.3390/microorganisms13051116)
Supplement: Supplementary file 1 [file microorganisms-13-01116-s001.zip]

Archive with 1 entries (1 files):
- microorganisms-3572463-supplementary.pdf
